# Supplementary material for: Placenta Previa Complicated with Endometriosis: Contemporary Clinical Management, Molecular Mechanisms, and Future Research Opportunities
Source: Biomedicines. 2021 Oct 26;9(11):1536. doi: 10.3390/biomedicines9111536 (PMC8614896; doi:10.3390/biomedicines9111536)
Supplement: Supplementary file 1 [file biomedicines-09-01536-s001.zip]

Archive with 2 entries (2 files):
- Supplemental File S3.mp4
- Supplemental Files S1-S2.pdf
